# Supplementary material for: Construction of Discrete Model of Human Pluripotency in Predicting Lineage-Specific Outcomes and Targeted Knockdowns of Essential Genes
Source: Sci Rep. 2018 Jul 23;8:11031. doi: 10.1038/s41598-018-29480-w (PMC6056480; doi:10.1038/s41598-018-29480-w)
Supplement: Supplementary file 1 — Dataset 1 [file 41598_2018_29480_MOESM1_ESM.xlsx]

## Sheet: Sheet1
START NODE	STOP NODE	TYPE	REFERENCE
PRDM14	OCT4/SOX2	Activation	Na-Yu Chia et al.A genome-wide RNAi screen reveals determinants of human embryonic stem cell identity. doi:10.1038/nature09531.
ActivinA	FGF2	Activation	Ludovic Vallier*, Morgan Alexander and Roger A. Pedersen.Activin/Nodal and FGF pathways cooperate to maintain pluripotency of human embryonic stem cells.doi: 10.1242/​jcs.02553.
			Eiselleova, L., Matulka, K., Kriz, V., Kunova, M., Schmidtova, Z., Neradil, J., ... & Dvorak, P. (2009). A Complex Role for FGF‐2 in Self‐Renewal, Survival, and Adhesion of Human Embryonic Stem Cells. Stem Cells, 27(8), 1847-1857.
			Greber, B., Wu, G., Bernemann, C., Joo, J. Y., Han, D. W., Ko, K., ... & Schöler, H. R. (2010). Conserved and divergent roles of FGF signaling in mouse epiblast stem cells and human embryonic stem cells. Cell stem cell,6(3), 215-226.
			Xiao, L., Yuan, X., & Sharkis, S. J. (2006). Activin A maintains self‐renewal and regulates fibroblast growth factor, Wnt, and bone morphogenic protein pathways in human embryonic stem cells. Stem cells, 24(6), 1476-1486.
LIFR	STAT3	Activation	Nanog and transcriptional networks in embryonic stem cell pluripotency.Guangjin Pan and James A Thomson.
			Humphrey, R. K., Beattie, G. M., Lopez, A. D., Bucay, N., King, C. C., Firpo, M. T., ... & Hayek, A. (2004). Maintenance of pluripotency in human embryonic stem cells is STAT3 independent. Stem cells, 22(4), 522-530.
OCT4/SOX2	NEUROG1	Inhibition	Boyer et al. Core Transcriptional Regulatory Circuitry in Human Embryonic Stem Cells. Cell . 2005 September 23; 122(6): 947–956. doi:10.1016/j.cell.2005.08.020.
			Lee, T. I., Jenner, R. G., Boyer, L. A., Guenther, M. G., Levine, S. S., Kumar, R. M., ... & Koseki, H. (2006). Control of developmental regulators by Polycomb in human embryonic stem cells. Cell, 125(2), 301-313.
			Cole, M. F., & Young, R. A. (2008, January). Mapping key features of transcriptional regulatory circuitry in embryonic stem cells. In Cold Spring Harbor symposia on quantitative biology (Vol. 73, pp. 183-193). Cold Spring Harbor Laboratory Press.
Dishevelled	AXIN/FRAT/ctnnbeta	Activation	MASUKO KATOH and MASARU KATOH.CER1 is a common target of WNT and NODAL signaling pathways in human embryonic stem cells. INTERNATIONAL JOURNAL OF MOLECULAR MEDICINE 17: 795-799, 2006.
UTF1	SOX2/OCT4	Activation	Tan, S. M., Wang, S. T., Hentze, H., & Dröge, P. (2007). A UTF1-based selection system for stable homogeneously pluripotent human embryonic stem cell cultures. Nucleic acids research, 35(18), e118.
			Galan, A., Diaz-Gimeno, P., Poo, M. E., Valbuena, D., Sanchez, E., Ruiz, V., ... & Simon, C. (2013). Defining the genomic signature of totipotency and pluripotency during early human development. PloS one, 8(4), e62135.
			Nishimoto, M., Miyagi, S., Yamagishi, T., Sakaguchi, T., Niwa, H., Muramatsu, M., & Okuda, A. (2005). Oct-3/4 maintains the proliferative embryonic stem cell state via specific binding to a variant octamer sequence in the regulatory region of the UTF1 locus. Molecular and cellular biology,25(12), 5084-5094.
			Nishimoto, M., Fukushima, A., Miyagi, S., Suzuki, Y., Sugano, S., Matsuda, Y., ... & Okuda, A. (2001). Structural analyses of the UTF1 gene encoding a transcriptional coactivator expressed in pluripotent embryonic stem cells.Biochemical and biophysical research communications, 285(4), 945-953.
NANOG	MYST3	Activation	Boyer et al. Core Transcriptional Regulatory Circuitry in Human Embryonic Stem Cells. Cell . 2005 September 23; 122(6): 947–956. doi:10.1016/j.cell.2005.08.020.
			Cole, M. F., & Young, R. A. (2008, January). Mapping key features of transcriptional regulatory circuitry in embryonic stem cells. In Cold Spring Harbor symposia on quantitative biology (Vol. 73, pp. 183-193). Cold Spring Harbor Laboratory Press.
OCT4/SOX2	REST	Activation	Boyer et al. Core Transcriptional Regulatory Circuitry in Human Embryonic Stem Cells. Cell . 2005 September 23; 122(6): 947–956. doi:10.1016/j.cell.2005.08.020.
NANOG	REST	Activation	Boyer et al. Core Transcriptional Regulatory Circuitry in Human Embryonic Stem Cells. Cell . 2005 September 23; 122(6): 947–956. doi:10.1016/j.cell.2005.08.020.
			Darr, H., Mayshar, Y., & Benvenisty, N. (2006). Overexpression of NANOG in human ES cells enables feeder-free growth while inducing primitive ectoderm features. Development, 133(6), 1193-1201.
Smad1/5/8	Nanog	Inhibtion	M.Pera and P.Tam. Extrinsic Regulation of pluripotent cells. Nature[Vol 465] June 2010, doi: 10.1038/nature09228.
			Yang, A. X., Mejido, J., Luo, Y., Zeng, X., Schwartz, C., Wu, T., … & Rao, M. (2005). Development of a focused microarray to assess human embryonic stem cell differentiation. Stem cells and development, 14(3), 270-284.
OCT4/SOX2	ZIC3	Activation	Boyer et al. Core Transcriptional Regulatory Circuitry in Human Embryonic Stem Cells. Cell . 2005 September 23; 122(6): 947–956. Doi:10.1016/j.cell.2005.08.020.
			Babaie, Y., Herwig, R., Greber, B., Brink, T. C., Wruck, W., Groth, D., … & Adjaye, J. (2007). Analysis of Oct4‐dependent transcriptional networks regulating self‐renewal and pluripotency in human embryonic stem cells.Stem cells, 25(2), 500-510.
TBX3	2018-10-04	Interaction	Klingenstein, M., Raab, S., Achberger, K., Kleger, A., Liebau, S., & Linta, L. (2016). TBX3 Knockdown Decreases Reprogramming Efficiency of Human Cells. Stem cells international, 2016.
TBX3	SOX2	Interaction	Klingenstein, M., Raab, S., Achberger, K., Kleger, A., Liebau, S., & Linta, L. (2016). TBX3 Knockdown Decreases Reprogramming Efficiency of Human Cells. Stem cells international, 2016.
TBX3	NANOG	Interaction	Klingenstein, M., Raab, S., Achberger, K., Kleger, A., Liebau, S., & Linta, L. (2016). TBX3 Knockdown Decreases Reprogramming Efficiency of Human Cells. Stem cells international, 2016.
ZIC3	SOX17	Inhibition	Boyer et al. Core Transcriptional Regulatory Circuitry in Human Embryonic Stem Cells. Cell . 2005 September 23; 122(6): 947–956. doi:10.1016/j.cell.2005.08.020.
ZIC3	PDGFRA	Inhibition	Mol Biol Cell. 2007 Apr;18(4):1348-58. Epub 2007 Jan 31. Zic3 is required for maintenance of pluripotency in embryonic stem cells.
			Ware, S. M., Harutyunyan, K. G., & Belmont, J. W. (2006). Zic3 is critical for early embryonic patterning during gastrulation. Developmental dynamics,235(3), 776-785.
			Lim, L. S., Loh, Y. H., Zhang, W., Li, Y., Chen, X., Wang, Y., ... & Stanton, L. W. (2007). Zic3 is required for maintenance of pluripotency in embryonic stem cells. Molecular biology of the cell, 18(4), 1348-1358.
BetaCatenin	GSK3B	Inhibition	Ye-Guang Chen et al. Where PI3K/AKT meets SMADs: The crosstalk determines Human Emmbryonic stem cell fate.Cell Stem Cell 10, March 2, 2012. Elsevier.
GSK3B	c-myc	Inhibition	Stephen Dalton, Signaling networks in human pluripotent stem cells, Current Opinion in Cell Biology, Volume 25, Issue 2, April 2013, Pages 241-246, ISSN 0955-0674, 10.1016/j.ceb.2012.09.005.
			Zuo, C., Liang, S., Wang, Z., Li, H., Zheng, W., & Ma, W. (2009). Enriching protein-protein and functional interaction networks in human embryonic stem cells. International journal of molecular medicine, 23(6), 811.
OCT4/SOX2	OCT4/SOX2	Auto-Regulation	Boyer et al. Core Transcriptional Regulatory Circuitry in Human Embryonic Stem Cells. Cell . 2005 September 23; 122(6): 947–956. doi:10.1016/j.cell.2005.08.020.
			Qiu, C., Ma, Y., Wang, J., Peng, S., & Huang, Y. (2010). Lin28-mediated post-transcriptional regulation of Oct4 expression in human embryonic stem cells. Nucleic acids research, 38(4), 1240-1248.
			Yu, J., Vodyanik, M. A., Smuga-Otto, K., Antosiewicz-Bourget, J., Frane, J. L., Tian, S., ... & Slukvin, I. I. (2007). Induced pluripotent stem cell lines derived from human somatic cells. Science, 318(5858), 1917-1920.
NANOG	REST	Activation	Nanog and transcriptional networks in embryonic stem cell pluripotency.Guangjin Pan and James A Thomson.
LIF	LIFR	Interaction	Nanog and transcriptional networks in embryonic stem cell pluripotency.Guangjin Pan and James A Thomson.
GATA3	OCT4/SOX2	Activation	Montserrat et al., Reprogramming of Human Fibroblasts to Pluripotency with Lineage Speciﬁers, Cell Stem Cell
bFGF	BMP4	Inhibtion	Xu el al. basic FGF & Supression of BMP signalling sustain undifferentiated proliferation of Human ES Cells.
			Rao, B. M., & Zandstra, P. W. (2005). Culture development for human embryonic stem cell propagation: molecular aspects and challenges. Current opinion in biotechnology, 16(5), 568-576.
			Conley, B. J., Ellis, S., Gulluyan, L., & Mollard, R. (2007). BMPs regulate differentiation of a putative visceral endoderm layer within human embryonic stem-cell-derived embryoid bodies. Biochemistry and cell biology, 85(1), 121-132.
OCT4/SOX2	MYF5	Inhibition	Boyer et al. Core Transcriptional Regulatory Circuitry in Human Embryonic Stem Cells. Cell . 2005 September 23; 122(6): 947–956. doi:10.1016/j.cell.2005.08.020.
OCT4/SOX2	REST	Activation	Boyer et al. Core Transcriptional Regulatory Circuitry in Human Embryonic Stem Cells. Cell . 2005 September 23; 122(6): 947–956. doi:10.1016/j.cell.2005.08.020.
NANOG	ZIC3	Activation	Boyer et al. Core Transcriptional Regulatory Circuitry in Human Embryonic Stem Cells. Cell . 2005 September 23; 122(6): 947–956. doi:10.1016/j.cell.2005.08.020.
OCT4/SOX2	STAT3	Activation	Boyer et al. Core Transcriptional Regulatory Circuitry in Human Embryonic Stem Cells. Cell . 2005 September 23; 122(6): 947–956. doi:10.1016/j.cell.2005.08.020.
KLF4	NANOG	Interaction	Chan, K et al.(2009), KLF4 and PBX1 Directly Regulate NANOG Expression in Human Embryonic Stem Cells. STEM CELLS, 27: 2114–2125. doi: 10.1002/stem.143.
			Allegrucci, C., & Young, L. E. (2007). Differences between human embryonic stem cell lines. Human reproduction update, 13(2), 103-120.
			Ky, N., Lim, C. B., Li, J., Tam, J. P., Hamza, M. S., & Zhao, Y. (2009). KLF4 suppresses HDACi induced caspase activation and the SAPK pathway by targeting p57Kip2. Apoptosis, 14(9), 1095-1107.
Nanog	cdc25	Activation	Saunders et al. Nanog function in pluripotency and reprogramming. Stem Cells 2013;31:1227-1236.
			Wu, Q., Chen, X., Zhang, J., Loh, Y. H., Low, T. Y., Zhang, W., ... & Ng, H. H. (2006). Sall4 interacts with Nanog and co-occupies Nanog genomic sites in embryonic stem cells. Journal of Biological Chemistry, 281(34), 24090-24094.
BetaCatenin	Tcf3	Inhibition	Munoz Descalzo et al.A competitive protein interaction network buffers Oct4-mediated differentiation to promote pluripotency in embryonic stem cells. Mol Syst Biol. 2013 Oct 8;9:694. doi: 10.1038/msb.2013.49.
			Wray, J., Kalkan, T., Gomez-Lopez, S., Eckardt, D., Cook, A., Kemler, R., & Smith, A. (2011). Inhibition of glycogen synthase kinase-3 alleviates Tcf3 repression of the pluripotency network and increases embryonic stem cell resistance to differentiation. Nature cell biology, 13(7), 838-845.
Nanog	cdk6	Activation	Saunders et al. Nanog function in pluripotency and reprogramming. Stem Cells 2013;31:1227-1236.
FGFR	FGFR	Auto-Regulation	Ludovic Vallier*, Morgan Alexander and Roger A. Pedersen.Activin/Nodal and FGF pathways cooperate to maintain pluripotency of human embryonic stem cells.doi: 10.1242/​jcs.02553
OCT4/SOX2	MYST3	Activation	Boyer et al. Core Transcriptional Regulatory Circuitry in Human Embryonic Stem Cells. Cell . 2005 September 23; 122(6): 947–956. doi:10.1016/j.cell.2005.08.020.
PBX1	NANOG	Activation	Chan, K et al.(2009), KLF4 and PBX1 Directly Regulate NANOG Expression in Human Embryonic Stem Cells. STEM CELLS, 27: 2114–2125. doi: 10.1002/stem.143
ZNF521	SOX2	Activation	Montserrat et al.Reprogramming of Human Fibroblasts to Pluripotency with Lineage Speciﬁers, Cell Stem Cell(2013.
FGF2	FGFR	Activation	Livia Eiselleova et al.A Complex Role for FGF-2 in Self-Renewal, Survival, and Adhesion of Human Embryonic Stem Cells. Stem Cells doi: 10.1002/stem.128.
			Eiselleova, L., Matulka, K., Kriz, V., Kunova, M., Schmidtova, Z., Neradil, J., ... & Dvorak, P. (2009). A Complex Role for FGF‐2 in Self‐Renewal, Survival, and Adhesion of Human Embryonic Stem Cells. Stem Cells, 27(8), 1847-1857.
POU5F1	SOX17	Activation	Dena E. Cohen and Douglas Melton. Turning straw into gold: directing cell fate for regenerative medicine. Nature Reviews Genetics AOP, published online 9 March 2011; doi:10.1038/nrg2938.
BMP4	SMAD1/5/8	Activation	Angelique Scherch et al. Distinguishing between Mouse and Human Pluripotent Stem Cell Regulation: The Best laid plans of Mice and Men. STEM CELLS 2012; 28:419-430.
SOX17	HNF4	Activation	Dena E. Cohen and Douglas Melton. Turning straw into gold: directing cell fate for regenerative medicine. Nature Reviews Genetics AOP, published online 9 March 2011; doi:10.1038/nrg2938.
TCF3	Nanog	Inhibition	Nanog and transcriptional networks in embryonic stem cell pluripotency.Guangjin Pan and James A Thomson.
Noggin	BMP4	Inhibition	M.Pera and P.Tam. Extrinsic Regulation of pluripotent cells. Nature[Vol 465] June 2010, doi: 10.1038/nature09228.
FGF2	NANOG	Activation	Ludovic Vallier*, Morgan Alexander and Roger A. Pedersen.Activin/Nodal and FGF pathways cooperate to maintain pluripotency of human embryonic stem cells.doi: 10.1242/​jcs.02553.
			Eiselleova, L., Matulka, K., Kriz, V., Kunova, M., Schmidtova, Z., Neradil, J., ... & Dvorak, P. (2009). A Complex Role for FGF‐2 in Self‐Renewal, Survival, and Adhesion of Human Embryonic Stem Cells. Stem Cells, 27(8), 1847-1857.
			Pashai, N., Hao, H., All, A., Gupta, S., Chaerkady, R., De Los Angeles, A., ... & Kerr, C. L. (2012). Genome-wide profiling of pluripotent cells reveals a unique molecular signature of human embryonic germ cells. PloS one, 7(6), e39088.
NANOG	UTF1	Activation	Tan, S. M., Wang, S. T., Hentze, H., & Dröge, P. (2007). A UTF1-based selection system for stable homogeneously pluripotent human embryonic stem cell cultures. Nucleic acids research, 35(18), e118.
			Ginis, I., Luo, Y., Miura, T., Thies, S., Brandenberger, R., Gerecht-Nir, S., ... & Rao, M. S. (2004). Differences between human and mouse embryonic stem cells. Developmental biology, 269(2), 360-380.
OCT4/SOX2	ATBF1	Inhibition	Boyer et al. Core Transcriptional Regulatory Circuitry in Human Embryonic Stem Cells. Cell . 2005 September 23; 122(6): 947–956. doi:10.1016/j.cell.2005.08.020.
OCT4/SOX2	HESX1	Activation	Boyer et al. Core Transcriptional Regulatory Circuitry in Human Embryonic Stem Cells. Cell . 2005 September 23; 122(6): 947–956. doi:10.1016/j.cell.2005.08.020.
NANOG	SALL4	Activation	Qiang Wu et al.Sall4 Interacts with Nanog and Co-occupies Nanog Genomic Sites in Embryonic Stem Cells.Journal of Biological Chemistry, 281, 24090-24094.First Published on July 13, 2006, doi: 10.1074/jbc.C600122200.
BetaCatenin	BetaCatenin	Auto-Regulation	P.Wend et al. The role of WNT10B in physiology and disease.Scandinavian Physiological Society, doi: 10.1111/j.1748-1716.2011.02296.x.
Frizzled	Dishevelled	Activation	MASUKO KATOH and MASARU KATOH.CER1 is a common target of WNT and NODAL signaling pathways in human embryonic stem cells. INTERNATIONAL JOURNAL OF MOLECULAR MEDICINE 17: 795-799, 2006.
OCT4/SOX2	HAND1	Inhibition	Boyer et al. Core Transcriptional Regulatory Circuitry in Human Embryonic Stem Cells. Cell . 2005 September 23; 122(6): 947–956. doi:10.1016/j.cell.2005.08.020.
p53	Nanog	Inhibition	Nanog and transcriptional networks in embryonic stem cell pluripotency.Guangjin Pan and James A Thomson.
			Feng, B., Ng, J. H., Heng, J. C. D., & Ng, H. H. (2009). Molecules that promote or enhance reprogramming of somatic cells to induced pluripotent stem cells. Cell stem cell, 4(4), 301-312.
AXIN/FRAT/ctnnbeta	GSK3B	Inhibtion	MASUKO KATOH and MASARU KATOH.CER1 is a common target of WNT and NODAL signaling pathways in human embryonic stem cells. INTERNATIONAL JOURNAL OF MOLECULAR MEDICINE 17: 795-799, 2006.
KLF4	p53	Activation	Stephen Dalton, Signaling networks in human pluripotent stem cells, Current Opinion in Cell Biology, Volume 25, Issue 2, April 2013, Pages 241-246, ISSN 0955-0674, 10.1016/j.ceb.2012.09.005.
NANOG	PAX6	Inhibtion	Boyer et al. Core Transcriptional Regulatory Circuitry in Human Embryonic Stem Cells. Cell . 2005 September 23; 122(6): 947–956. doi:10.1016/j.cell.2005.08.020.
			Ghosh, D., Yan, X., & Tian, Q. (2009). Gene regulatory networks in embryonic stem cells and brain development. Birth Defects Research Part C: Embryo Today: Reviews, 87(2), 182-191.
NANOG	MYF5	Inhibtion	Boyer et al. Core Transcriptional Regulatory Circuitry in Human Embryonic Stem Cells. Cell . 2005 September 23; 122(6): 947–956. doi:10.1016/j.cell.2005.08.020.
OCT4/SOX2	PAX6	Inhibtion	Boyer et al. Core Transcriptional Regulatory Circuitry in Human Embryonic Stem Cells. Cell . 2005 September 23; 122(6): 947–956. doi:10.1016/j.cell.2005.08.020.
			Ghosh, D., Yan, X., & Tian, Q. (2009). Gene regulatory networks in embryonic stem cells and brain development. Birth Defects Research Part C: Embryo Today: Reviews, 87(2), 182-191.
ZIC3	Foxa2	Inhibition	Mol Biol Cell. 2007 Apr;18(4):1348-58. Epub 2007 Jan 31. Zic3 is required for maintenance of pluripotency in embryonic stem cells.
			Ware, S. M., Harutyunyan, K. G., & Belmont, J. W. (2006). Zic3 is critical for early embryonic patterning during gastrulation. Developmental dynamics,235(3), 776-785.
GSK3B	BetaCatenin	Inhibition	Ye-Guang Chen et al. Where PI3K/AKT meets SMADs: The crosstalk determines Human Emmbryonic stem cell fate.Cell Stem Cell 10, March 2, 2012. Elsevier.
OCT4/SOX2	NANOG	Activation	Boyer et al. Core Transcriptional Regulatory Circuitry in Human Embryonic Stem Cells. Cell . 2005 September 23; 122(6): 947–956. doi:10.1016/j.cell.2005.08.020.
			Allegrucci, C., & Young, L. E. (2007). Differences between human embryonic stem cell lines. Human reproduction update, 13(2), 103-120.
			Miang-Lon Ng, P., & Lufkin, T. (2011). Embryonic stem cells: protein interaction networks. Biomolecular concepts, 2(1-2), 13-25.
			Nichols, J., & Smith, A. (2009). Naive and primed pluripotent states. Cell stem cell, 4(6), 487-492.
			Smith, K. P., Luong, M. X., & Stein, G. S. (2009). Pluripotency: toward a gold standard for human ES and iPS cells. Journal of cellular physiology,220(1), 21-29.
			Grskovic, M., & Ramalho-Santos, M. (2008). The pluripotent transcriptome.
			Chan, Y. S., Yang, L., & Ng, H. H. (2011). Transcriptional regulatory networks in embryonic stem cells. In Epigenetics and Disease (pp. 239-252). Springer Basel.
Nanog	L1TD1	Activation	Wong RC-B, Ibrahim A, Fong H, Thompson N, Lock LF, et al. (2011) L1TD1 Is a Marker for Undifferentiated Human Embryonic Stem Cells. PLoS ONE 6(4): e19355. doi:10.1371/journal.pone.0019355.
			Wong, R. C. B., Ibrahim, A., Fong, H., Thompson, N., Lock, L. F., & Donovan, P. J. (2011). L1TD1 is a marker for undifferentiated human embryonic stem cells. PloS one, 6(4), e19355.
WNT5A	Frizzled	Activation	MASUKO KATOH and MASARU KATOH.CER1 is a common target of WNT and NODAL signaling pathways in human embryonic stem cells. INTERNATIONAL JOURNAL OF MOLECULAR MEDICINE 17: 795-799, 2006.
			Rho, J. Y., Yu, K., Han, J. S., Chae, J. I., Koo, D. B., Yoon, H. S., ... & Han, Y. M. (2006). Transcriptional profiling of the developmentally important signalling pathways in human embryonic stem cells. Human Reproduction,21(2), 405-412.
			Davidson, K. C., Jamshidi, P., Daly, R., Hearn, M. T., Pera, M. F., & Dottori, M. (2007). Wnt3a regulates survival, expansion, and maintenance of neural progenitors derived from human embryonic stem cells. Molecular and Cellular Neuroscience, 36(3), 408-415.
NANOG	HESX1	Activation	Boyer et al. Core Transcriptional Regulatory Circuitry in Human Embryonic Stem Cells. Cell . 2005 September 23; 122(6): 947–956. doi:10.1016/j.cell.2005.08.020.
NANOG	STAT3	Activation	Boyer et al. Core Transcriptional Regulatory Circuitry in Human Embryonic Stem Cells. Cell . 2005 September 23; 122(6): 947–956. doi:10.1016/j.cell.2005.08.020.
			Humphrey, R. K., Beattie, G. M., Lopez, A. D., Bucay, N., King, C. C., Firpo, M. T., ... & Hayek, A. (2004). Maintenance of pluripotency in human embryonic stem cells is STAT3 independent. Stem cells, 22(4), 522-530.
NANOG	ATBF1	Inhibition	Boyer et al. Core Transcriptional Regulatory Circuitry in Human Embryonic Stem Cells. Cell . 2005 September 23; 122(6): 947–956. doi:10.1016/j.cell.2005.08.020.
OCT4/SOX2	LHX1	Inhibtion	Boyer et al. Core Transcriptional Regulatory Circuitry in Human Embryonic Stem Cells. Cell . 2005 September 23; 122(6): 947–956. doi:10.1016/j.cell.2005.08.020.
LEfty1	ActivinA	Inhibtion	Ludovic Vallier*, Morgan Alexander and Roger A. Pedersen.Activin/Nodal and FGF pathways cooperate to maintain pluripotency of human embryonic stem cells.doi: 10.1242/​jcs.02553.
			Besser, D. (2004). Expression of nodal, lefty-a, and lefty-B in undifferentiated human embryonic stem cells requires activation of Smad2/3.Journal of Biological Chemistry, 279(43), 45076-45084.
