# Supplementary material for: Construction of Discrete Model of Human Pluripotency in Predicting Lineage-Specific Outcomes and Targeted Knockdowns of Essential Genes
Source: Sci Rep. 2018 Jul 23;8:11031. doi: 10.1038/s41598-018-29480-w (PMC6056480; doi:10.1038/s41598-018-29480-w)
Supplement: Supplementary file 2 — Dataset 2 [file 41598_2018_29480_MOESM2_ESM.xlsx]

## Sheet: final_time_series
	12h	24h	36h	72h	96h
NANOG	2.42172	3.40635	7.72356	7.20233	5.98956
POU5F1	4.70789	4.59931	4.0871	4.28355	4.83687
SOX2	6.62844	7.06714	8.21543	8.61375	8.73776
PDGFRA	9.56158	9.65662	9.75561	10.4444	10.3934
FOXA2	7.23767	7.01252	6.41918	4.29913	2.33316
LHX1	4.93052	4.3105	5.12054	4.92749	4.59428
ZIC3	-1.07309	-1.43674	-1.95247	-0.569504	0.814526
HESX1	6.17755	6.42369	6.06428	4.75098	3.78365
PRDM14	7.33774	7.20801	7.21425	6.73155	7.13694
HAND1	-0.125896	3.29824	8.49617	7.20162	5.74205
LIFR	-1.31874	-1.43674	-1.42415	-0.80013	-1.42962
STAT3	-1.84706	-1.96506	-1.95247	2.21193	1.28413
PAX6	-1.84706	-1.96506	-1.95247	-2.03361	-1.42962
GATA3	6.92405	7.08358	7.31557	6.37641	6.69523
KAT6A	1.77972	2.19224	0.927614	-1.09782	-0.196144
ZFHX3	11.1969	10.9106	10.5209	7.75331	8.27849
TBX3	3.97251	-0.2836	0.434895	4.89999	4.7258
BMP4	0.552828	3.59099	7.37599	9.08458	8.35715
FGF2	1.55568	1.10718	0.123805	-0.976968	-1.95794
CDC25C	4.67317	5.05886	8.53789	8.9116	8.63494
CDK6	5.89315	5.6045	6.0804	4.67538	5.45514
SALL4	-1.84706	-1.96506	-1.95247	-2.03361	-1.95794
L1TD1	8.55965	7.20509	4.00781	1.80594	1.39909
PBX1	-1.84706	-1.96506	-1.95247	-2.03361	-1.95794
MYC	3.10191	3.69438	4.04088	3.36156	3.89978
CTNNB1	-1.84706	-1.96506	-1.95247	-0.448647	0.363984
GSK3B	7.20445	6.78764	6.31685	7.21959	7.16794
TCF3	0.794542	3.59948	6.95593	6.62515	4.9901
KLF4	9.98384	9.51428	8.27905	4.5497	4.34044
LIF	3.63408	3.5918	2.39138	2.41928	1.91435
NEUROG1	8.24699	7.95366	7.81215	7.56958	7.63619
HNF4A	7.20831	7.23688	7.21775	6.16237	6.23488
UTF1	5.75769	5.59153	5.68361	4.72421	5.02391
MYF5	5.50541	1.28153	-0.895826	-0.485657	-0.450091
INHBA	6.70339	6.52224	6.23855	5.69013	5.97953
LEFTY1	4.65603	7.27735	8.58415	5.7748	5.53541
SMAD1	7.33208	7.376	7.212	6.46466	6.69579
FGFR2	-0.544766	-1.43674	-1.95247	-2.03361	-1.95794
REST	5.37405	4.60955	4.39616	3.36644	3.7078
NOG	5.82178	6.9517	8.78321	8.6237	8.75796
