# Supplementary material for: Construction of Discrete Model of Human Pluripotency in Predicting Lineage-Specific Outcomes and Targeted Knockdowns of Essential Genes
Source: Sci Rep. 2018 Jul 23;8:11031. doi: 10.1038/s41598-018-29480-w (PMC6056480; doi:10.1038/s41598-018-29480-w)
Supplement: Supplementary file 3 — Dataset 3 [file 41598_2018_29480_MOESM3_ESM.xlsx]

## Sheet: Sheet1
Test of Bimodality
#output B=BIMODAL U=UNIMODAL
	GENE	BIMODALITY AMPLITUDE	MODALITY
1	NANOG	0.00897149	B
2	POU5F1	0	U
3	SOX2	0.0183126	B
4	PDGFRA	0.0898555	B
5	FOXA2	0	U
6	LHX1	0	U
7	ZIC3	0.46116	B
8	HESX1	0	U
9	PRDM14	0.329135	B
10	HAND1	0	U
11	LIFR	0.99998	B
12	STAT3	0.0576539	B
13	PAX6	0.99723	B
14	GATA3	0	U
15	KAT6A	0	U
16	ZFHX3	0.0633245	B
17	TBX3	0.0749092	B
18	BMP4	0	U
19	FGF2	0	U
20	CDC25C	0.110268	B
21	CDK6	0.586497	B
22	SALL4	1	B
23	L1TD1	0.00470875	B
24	PBX1	1	B
25	MYC	0	U
26	CTNNB1	0	U
27	GSK3B	0.0455946	B
28	TCF3	0	U
29	KLF4	0.0687409	B
30	LIF	0.0474603	B
31	NEUROG1	0	U
32	HNF4A	0.121503	B
33	UTF1	0	U
34	MYF5	0.900952	B
35	INHBA	0	U
36	LEFTY1	0	U
37	SMAD1	0.00990964	B
38	FGFR2	0.570955	B
39	REST	0	U
40	NOG	0	U
41	WNT5A	0.254851	B
42	FRIZZLED	0.458962	B
43	DISHEVELED	0.458713	B
44	SOX17	0	U
45	TP53	0.125479	B
