# Supplementary material for: Construction of Discrete Model of Human Pluripotency in Predicting Lineage-Specific Outcomes and Targeted Knockdowns of Essential Genes
Source: Sci Rep. 2018 Jul 23;8:11031. doi: 10.1038/s41598-018-29480-w (PMC6056480; doi:10.1038/s41598-018-29480-w)
Supplement: Supplementary file 4 — Dataset 4 [file 41598_2018_29480_MOESM4_ESM.xlsx]

## Sheet: Sheet1
Target Node Boolean Functions
NANOG	(POU5F1 & SOX2 | FGF2 | PBX1)& (!TP53 | !TCF3 | !SMAD1)
POU5F1	POU5F1 | UTF1 | GATA3 | PRDM14
SOX2	(SOX2 | GATA3 | PRDM14 | UTF1 )& ( !MYF5 )
PDGFRA	!ZIC3
HNF4A	SOX17 & !NANOG
SOX17	!ZIC3 & POU5F1
FOXA2	!ZIC3
LHX1	!POU5F1 & !SOX2 | !TBX3
REST	POU5F1 & SOX2 | NANOG
PRDM14	!SOX2
HAND1	(!POU5F1 & !SOX2) & MYF5
LIFR	LIF
STAT3	POU5F1 & SOX2 | NANOG | LIFR
KAT6A	POU5F1 & SOX2 | NANOG
ZFHX3	!POU5F1 & !SOX2 | !NANOG
PAX6	!POU5F1 & !SOX2 | !NANOG
GATA3	!SOX2
UTF1	NANOG
MYF5	!POU5F1 & !SOX2 | !NANOG
TBX3	POU5F1 & SOX2 | NANOG
NEUROG1	!POU5F1 & !SOX2
KLF4	!NANOG
TP53	KLF4
CDC25	NANOG
CDK6	NANOG & !MYC
SALL4	NANOG
L1TD1	NANOG | FGFR2
PBX1	NANOG
TCF3	!CTNNB1 | !FGFR2
SMAD1	BMP4 & !NOG
BMP4	!FGF2 | !NOG | !FGFR2
FGF2	INHBA & !BMP4
FGFR2	FGFR2 | FGF2
NOG	!FGFR2
CTNNB1	CTNNB1 & !GSK3B
GSK3B	!CTNNB1 & NANOG
MYC	!GSK3B | !MYC
INHBA	!NANOG | !LEFTY1
LEFTY1	!NANOG
ZIC3	POU5F1 & SOX2 | NANOG
